# Supplementary material for: Palmitoleic acid protects microglia from palmitate-induced neurotoxicity in vitro
Source: PLoS One. 2024 Jan 19;19(1):e0297031. doi: 10.1371/journal.pone.0297031 (PMC10798504; doi:10.1371/journal.pone.0297031)
Supplement: S1 Data — (XLSX) [file pone.0297031.s003.xlsx]

## Sheet: figure1
POA cck-8	0	POA 50μM	POA 100μM	POA 200μM	POA 400μM	POA 500μM
24 h	0.3125	0.3252	0.3214	0.3078	0.2963	0.2798
	0.3012	0.2997	0.2897	0.2899	0.2843	0.2447
	0.3125	0.3456	0.3226	0.3098	0.2764	0.2265
	0.3214	0.3102	0.3344	0.3271	0.2789	0.2756
	0.3119
	100.192	104.264	103.046	98.6855	94.9984	89.7082
	96.5694	96.0885	92.8823	92.9465	91.151	78.4546
	100.192	110.805	103.431	99.3267	88.6181	72.6194
	103.046	99.455	107.214	104.873	89.4197	88.3617
POA:BSA	1:1	3:1	5:1	7:1
	0.6654	0.6321	0.6332	0.6697
	0.6751	0.7212	0.6184	0.6587
	0.6954	0.6219	0.6021	0.6513
	0.6213	0.6359	0.7547	0.6817
	0.6643
	100.166	95.1528	95.3184	100.813
	101.626	108.565	93.0905	99.157
	104.682	93.6173	90.6368	98.0431
	93.527	95.7248	113.608	102.619
LDH
4hLDH
BSA	PA	PA+10μM POA	PA+50μM POA	PA+100μM POA	PA+200μM POA
0.2819	0.3265	0.3163	0.2978	0.2608	0.2214
0.2051	0.3236	0.3264	0.3214	0.2848	0.2547
0.2566	0.3671	0.3325	0.2745	0.2533	0.2498
0.2053	0.3136	0.3012	0.2612	0.2705	0.2357
11.1893	12.9596	12.5547	11.8204	10.3518	8.78789
8.14091	12.8445	12.9556	12.7571	11.3044	10.1097
10.1851	14.5711	13.1977	10.8956	10.0541	9.91516
8.14885	12.4475	11.9553	10.3677	10.7368	9.35549
24h LDH
BSA	PA	PA+10μM POA	PA+50μM POA	PA+100μM POA	PA+200μM POA
0.3598	1.0326	1.0601	0.7772	0.4861	0.3639
0.2897	1.0368	0.9924	0.8241	0.4966	0.3701
0.3221	1.0124	0.9925	0.7635	0.5642	0.3928
0.2924	1.1394	0.9422	0.7485	0.514	0.382
12.8806	36.9664	37.9508	27.8232	17.402	13.0274
10.3711	37.1167	35.5272	29.5022	17.7779	13.2493
11.531	36.2432	35.5308	27.3328	20.198	14.062
10.4677	40.7897	33.7301	26.7958	18.4008	13.6753
BSA+Vehicle	BSA+SSO	PA+Vehicle	PA+SSO		BSA+Vehicle	BSA+DC260126	PA+Vehicle	PA+DC260126
0.6214	0.6448	0.2892	0.2996
0.6698	0.6986	0.2709	0.3289		0.6176	0.6221	0.30589	0.28782
0.7012	0.7042	0.3406	0.3074		0.6117	0.5979	0.29458	0.29315
0.6321	0.6707	0.3014	0.3028		0.6185	0.6021	0.29471	0.28847
0.656125					0.5699	0.6003	0.30524	0.3099
					0.604425
94.7076	98.274	44.077	45.662		102.18	102.924	50.6084	47.6188
102.084	106.474	41.2879	50.1276		101.204	98.9205	48.7372	48.5006
106.87	107.327	51.9108	46.8508		102.329	99.6153	48.7587	47.7264
96.3384	102.221	45.9364	46.1497		94.288	99.3175	50.5009	51.2719
BSA+Vehicle	BSA+AH7614	PA+Vehicle	PA+AH7614		BSA+Vehicle	BSA+HTS	PA+Vehicle	PA+HTS
					0.7841	0.7274	0.4025	0.4256
0.6741	0.6974	0.3025	0.3259		0.7387	0.7684	0.4321	0.4314
0.617	0.6884	0.3321	0.29315		0.7554	0.7541	0.4367	0.4453
0.6254	0.6241	0.3214	0.3417		0.7432	0.7632	0.4055	0.4799
0.6432	0.652	0.30524	0.2899		0.75535
0.639925
105.34	108.982	47.2712	50.9278		103.806	96.2997	53.2866	56.3447
96.4175	107.575	51.8967	45.8101		97.7957	101.728	57.2053	57.1126
97.7302	97.5271	50.2246	53.3969		100.007	99.8345	57.8143	58.9528
100.512	101.887	47.6993	45.3022		98.3915	101.039	53.6837	63.5335
BSA+Vehicle	BSA+Pitstop 2	PA+Vehicle	PA+Pitstop 2
0.9656	0.9974	0.5265	0.5478
0.9532	0.9365	0.5003	0.5121
0.9856	0.9681	0.5187	0.5655
0.9458	0.9453	0.5232	0.5258
0.96255
100.317	103.621	54.6985	56.9113
99.0286	97.2936	51.9765	53.2024
102.395	100.577	53.8881	58.7502
98.2598	98.2079	54.3556	54.6257

## Sheet: figure2
α-Tubulin	BSA	PA	PA+POA		Sample-1	Band	Sum	Area	Average	Median	BC Sum	BC Average
Sample-1	340.76	376.06	336.55
Sample-2	268.92	381.5	372.07			BSA	212222	725	292.72	113	194967	268.92
Sample-3	48399.6	45425.6	45460.1			PA	290510	725	400.7	157	276590	381.5
Sample-4	5600.54	6173.15	5500.09			PA+POA	287008	725	395.87	134	269753	372.07
Sample-5	5148.57	4925.06	4465.29		Sample-2	Band	Sum	Area	Average	Median	BC Sum	BC Average
Sample-6	7032.52	7125.32	7274.33
Sample-7	6012.61	5432.23	6895.32			BSA	51188572	1044	49031.2	59503	50529181	48399.6
Sample-8	6226.59	6545.35	7025.69			PA	47721860	1044	45710.6	55649	47424320	45425.6
Sample-9	1438.33	1411.65	1342.65			PA+POA	48099653	1044	46072.5	55431	47460307	45460.1
Sample-10	1258.99	1065.03	1188.69
Sample-11	1002.39	1078.44	1105.62		Sample-3	BSA	3708476	672	5518.57	2341	3459836	5148.57
						PA	3570509	672	5313.26	2229	3309638	4925.06
						PA+POA	3485391	672	5186.59	2427	3000677	4465.29
					Sample-4	BSA	4794606	3120	1536.73	493	4487598	1438.33
						PA	4777175	3120	1531.15	624	4404335	1411.65
						PA+POA	4597775	3120	1473.65	598	4189054	1342.65
					Sample-5	BSA	4379509	3120	1403.69	584	3928045	1258.99
						PA	3740674	3120	1198.93	518	3322906	1065.03
						PA+POA	3485318	3120	1117.09	523	3084710	1188.69
					Sample-6	BSA	3523077	3120	1129.19	530	3127461	1002.39
						PA	3755977	3120	1203.84	562	3364729	1078.44
						PA+POA	4747154	3120	1521.52	773	4385546	1105.62
cleaved caspase3	BSA	PA	PA+POA		Sample-1	Band	Sum	Area	Average	Median	BC Sum	BC Average
Sample-1	67.18	325.23	129.63
Sample-2	320.36	1475.32	663.32			BSA	54409	1080	50.38	35	50953	67.18
Sample-3	698.66	2563.23	1223.36			PA	326.655	1080	326.25	74	328.57	325.23
	0.197148	0.864835	0.385173			PA+POA	68027	1080	62.99	50	64570	129.63
	0.940134	3.9231	1.97094		Sample-2	Band	Sum	Area	Average	Median	BC Sum	BC Average
	2.59802	6.71882	3.28798
	1	4.38674	1.95373			BSA	181144	672	269.56	171	148081	320.36
	1	4.17291	2.09645			PA	1489.58	672	1456.02	780	1489.38	1475.32
	1	2.58613	1.26557			PA+POA	318858	672	474.49	242	296211	663.32
		3.71526	1.77192		Sample-3	Band	Sum	Area	Average	Median	BC Sum	BC Average
		2.71526	0.523071
						BSA	597.236	868	578.68	780	599.63	698.66
						PA	2563.14	868	3554.03	1065	2563.78	2563.23
						PA+POA	978.32	868	729.71	996.23	978.32	1223.36
						Band	Sum	Area	Average	Median	BC Sum	BC Average
PARP	BSA	PA	PA+POA
Sample-1	13778.3	13918.3	11372.5		Sample-1	BSA	10482432	736	14242.4	5318	10140854	13778.3
Sample-2	5341.81	5340.16	6565.87			PA	10806804	736	14683.2	6055	10243837	13918.3
Sample-3	10521.5	7538.41	8206.61			PA+POA	8782047	736	11932.1	5221	8370181	11372.5
					Sample-2	BSA	3387085	616	5498.51	2635	3290557	5341.81
						PA	3383050	616	5491.96	1992	3289541	5340.16
						PA+POA	4153176	616	6742.17	2844	4044575	6565.87
					Sample-3	BSA	4342233	392	11077.1	6640	4124437	10521.5
						PA	3062973	392	7813.71	3590	2955055	7538.41
						PA+POA	3403349	392	8682.01	4241	3216992	8206.61
cleaved-PARP	BSA	PA	PA+POA			Band	Sum	Area	Average	Median	BC Sum	BC Average
Sample-1	840.64	1554.13	1062.22		Sample-1	BSA	770471	736	1046.84	620	618707	840.64
Sample-2	1066.1	2465.42	1525.51			PA	1360815	736	1848.93	1155	1143842	1554.13
Sample-3	2330.72	3576.98	1953.91			PA+POA	1065960	736	1448.32	1246	781790	1062.22
	0.0610117	0.111661	0.0934023		Sample-2	BSA	586987	616	952.9	701	533518	1066.1
	0.199577	0.461675	0.232339			PA	1610050	616	2613.72	1299	1518697	2465.42
	0.221519	0.474501	0.23809			PA+POA	875709	616	1421.61	1128	754911	1525.51
	1	1.83016	1.53089		Sample-3	BSA	1090514	392	2781.92	2426	913643	2330.72
	1	2.31327	1.16416			PA	1560348	392	3980.48	2178	1402176	3576.98
	1	2.14203	1.0748			PA+POA	703760	392	1795.31	1694	569931	1953.91
		2.09515	1.25662
		1.09515	0.400226
PERK	BSA	PA	PA+POA			Band	Sum	Area	Average	Median	BC Sum	BC Average
Sample-1	3148.15	5196.4	3554.01
Sample-2	3109.44	4734.26	3509.52		Sample-1	BSA	16008834	1566	10222.8	9838	4930010	3148.15
Sample-3	2739.71	4242.84	2654.05			PA	18364005	1566	11726.7	11867	8137555	5196.4
	0.562115	0.841774	0.646173			PA+POA	14901295	1566	9515.51	9630	5565585	3554.01
	0.603942	0.961259	0.785956		Sample-2	BSA	13141935	1566	8392.04	8621	4869383	3109.44
	0.389577	0.59546	0.364851			PA	15358320	1566	9807.36	9862	7413845	4734.26
	1	1.49751	1.14954			PA+POA	12581595	1566	8034.22	8172	5495914	3509.52
	1	1.59164	1.30138		Sample-3	BSA	10978932	1566	6010.81	6928	4290389	2739.71
	1	1.52848	0.936532			PA	10874521	1566	6944.14	7014	5861285	4242.84
		1.53921	1.12915			PA+POA	8800215	1566	5619.55	5191	3999641	2654.05
		0.539209	0.26641
PUMA	BSA	PA	PA+POA		Sample-1	Band	Sum	Area	Average	Median	BC Sum	BC Average
Sample-1	658.44	907.1	715.19
Sample-2	1391.38	2026.57	1623.51			BSA	483004	624	774.04	589	410869	658.44
Sample-3	4643.6	6080.33	4801.98			PA	607401	624	973.4	589	566029	907.1
	0.0136042	0.0199689	0.0157323			PA+POA	475231	624	761.59	448	446277	715.19
	5.17396	5.31211	4.36345			Band	Sum	Area	Average	Median	BC Sum	BC Average
	0.0959429	0.133853	0.105631
	1	1.46784	1.15642		Sample-2	BSA	985352	414	2380.08	1908	658830	1391.38
	1	1.0267	0.84335			PA	1114103	414	2691.07	2202	839000	2026.57
	1	1.39513	1.10097			PA+POA	1026146	414	2478.61	2077	672134	1623.51
		1.0267	0.84335			Band	Sum	Area	Average	Median	BC Sum	BC Average
		0.026702	0.178584
					Sample-3	BSA	3886266	754	5154.2	2630	3275073	4643.6
						PA	5329594	754	7068.43	3690	4584566	6080.33
						PA+POA	4637086	754	6149.98	3016	4163574	4801.98
ATF3	BSA	PA	PA+POA			Band	Sum	Area	Average	Median	BC Sum	BC Average
Sample-1	533.18	1663.43	753.6
Sample-2	739.8	2235.07	896.32		Sample-1	BSA	5226780	2080	2512.88	2460	1317004	533.18
Sample-3	411.21	1623.32	792.55			PA	6405431	2080	3079.53	2692	3459943	1663.43
	0.0952015	0.269462	0.137016			PA+POA	4011076	2080	1928.4	1812	1567492	753.6
	0.14369	0.453816	0.200731		Sample-2	BSA	3475464	2080	1670.9	1619	1538775	739.8
	0.0584726	0.227824	0.108952			PA	6947140	2080	3339.97	2702	4648948	2235.07
	1	2.83044	1.43922			PA+POA	3867601	2080	1859.42	1717	1593953	896.32
	1	3.15829	1.39697		Sample-3	BSA	3105038	2080	1492.81	1452	855310	411.21
	1	3.89625	1.86329			PA	7239194	2080	3480.38	2703	5148794	1623.32
		3.29499	1.56649			PA+POA	4414897	2080	2122.55	2043	1648496	792.55
		2.29499	0.524584

## Sheet: figure 3
α-Tubulin	BSA	PA	PA+POA		Sample-1	Band	Sum	Area	Average	Median	BC Sum	BC Average
Sample-1	340.76	376.06	336.55
Sample-2	268.92	381.5	372.07			BSA	182797	527	346.86	137	179582	340.76
Sample-3	48399.6	45425.6	45460.1			PA	203560	527	386.26	177	198184	376.06
Sample-4	5600.54	6173.15	5500.09			PA+POA	185529	527	352.05	158	177360	336.55
Sample-5	5148.57	4925.06	4465.29		Sample-2	Band	Sum	Area	Average	Median	BC Sum	BC Average
Sample-6	7032.52	7125.32	7274.33
Sample-7	6012.61	5432.23	6895.32			BSA	212222	725	292.72	113	194967	268.92
Sample-8	6226.59	6545.35	7025.69			PA	290510	725	400.7	157	276590	381.5
Sample-9	1438.33	1411.65	1342.65			PA+POA	287008	725	395.87	134	269753	372.07
Sample-10	1258.99	1065.03	1188.69		Sample-3	Band	Sum	Area	Average	Median	BC Sum	BC Average
Sample-11	1002.39	1078.44	1105.62
						BSA	51188572	1044	49031.2	59503	50529181	48399.6
						PA	47721860	1044	45710.6	55649	47424320	45425.6
						PA+POA	48099653	1044	46072.5	55431	47460307	45460.1
					Sample-4	Band	Sum	Area	Average	Median	BC Sum	BC Average
						BSA	3349230	576	5814.64	3156	3225908	5600.54
						PA	3708026	576	6437.55	4164	3555731	6173.15
						PA+POA	3315106	576	5755.39	3590	3168053	5500.09
					Sample-5	Band	Sum	Area	Average	Median	BC Sum	BC Average
						BSA	3708476	672	5518.57	2341	3459836	5148.57
						PA	3570509	672	5313.26	2229	3309638	4925.06
						PA+POA	3485391	672	5186.59	2427	3000677	4465.29
						Band	Sum	Area	Average	Median	BC Sum	BC Average
					Sample-6	BSA	5049641	726	6955.43	1732	4742615	7032.52
						PA	6275543	726	7421.54	1822	5904339	7125.32
						PA+POA	5531632	726	7619.33	1756	5281162	7274.33
					Sample-7	BSA	4739550	726	6528.31	1471	4365151	6012.61
						PA	4276262	726	5890.17	1205	4108193	5432.23
						PA+POA	4751378	726	6544.6	1385	4479491	6895.32
					Sample-8	BSA	4893595	726	6740.49	1576	4520503	6226.59
						PA	5804237	726	6948.36	2166	5450166	6545.35
						PA+POA	6054497	726	7225.69	2030	5736291	7025.69
						Band	Sum	Area	Average	Median	BC Sum	BC Average
					Sample-9	BSA	4794606	3120	1536.73	493	4487598	1438.33
						PA	4777175	3120	1531.15	624	4404335	1411.65
						PA+POA	4597775	3120	1473.65	598	4189054	1342.65
					Sample-10	BSA	4379509	3120	1403.69	584	3928045	1258.99
						PA	3740674	3120	1198.93	518	3322906	1065.03
						PA+POA	3485318	3120	1117.09	523	3084710	1188.69
					Sample-11	BSA	3523077	3120	1129.19	530	3127461	1002.39
						PA	3755977	3120	1203.84	562	3364729	1078.44
						PA+POA	4747154	3120	1521.52	773	4385546	1105.62
GSDME-N	BSA	PA	PA+POA		Sample-1	Band	Sum	Area	Average	Median	BC Sum	BC Average
Sample-1	217.3	572.58	344.05
Sample-2	181.06	389.26	140.09			BSA	70105	312	224.7	206	67796	217.3
Sample-3	2026.21	2987.23	2109.64			PA	183885	312	589.38	623	178643	572.58
	0.808047	1.50087	0.924692			PA+POA	98732	312	316.45	292	88623	344.05
	0.531342	1.0351	0.416253
	0.0418642	0.065761	0.0464064		Sample-2	Band	Sum	Area	Average	Median	BC Sum	BC Average
	1	1.8574	1.14435			BSA	60709	300	202.36	181	54319	181.06
	1	1.94809	0.7834			PA	122808	300	409.36	404	116778	389.26
	1	1.57082	1.1085			PA+POA	50096	300	166.99	159	42026	140.09
		1.7921	1.01208
		0.792101	0.435253		Sample-3	Band	Sum	Area	Average	Median	BC Sum	BC Average
						BSA	1427778	312	4576.21	4457	694577	2026.21
						PA	1570545	312	5033.8	5131	827205	2987.23
						PA+POA	1566378	312	5020.44	5049	658208	2109.64
ASC	BSA	PA	PA+POA			Band	Sum	Area	Average	Median	BC Sum	BC Average
Sample-1	2527.26	3659.17	1981.62
Sample-2	1997.14	3201.34	2057.31		Sample-1	BSA	2340987	638	3669.26	3261	1612391	2527.26
Sample-3	1471.25	2559.06	1793.51			PA	3008216	638	4715.07	4423	2079351	3659.17
	0.359368	0.513545	0.272413			PA+POA	2154345	638	3376.72	3250	1264271	1981.62
	0.332159	0.589323	0.298363		Sample-2	BSA	2067850	638	3241.14	3187	1274178	1997.14
	0.236285	0.390974	0.255279			PA	3241449	638	5080.64	5137	2170055	3201.34
	1	1.42902	0.758034			PA+POA	2153131	638	3374.81	3365	1312566	2057.31
	1	1.77422	0.898255		Sample-3	BSA	1620805	638	2540.45	2432	938655	1471.25
	1	1.65467	1.08039			PA	2562947	638	4017.16	3757	1632679	2559.06
		1.61931	0.912225			PA+POA	2116445	638	3317.31	3043	1144260	1793.51
			0.436657
GSDMD-N	BSA	PA	PA+POA		Sample-1	Band	Sum	Area	Average	Median	BC Sum	BC Average
Sample-1	8652.89	13123.5	10707.9
Sample-2	1625.84	2563.25	1612.53		Sample-1	BSA	4013590	368	10906.5	8574	3184265	8652.89
Sample-3	1342.83	2601.73	2107.78			PA	4644169	368	12620	9055	4093457	13123.5
Sample-4	2120.73	4089.18	3259.63			PA+POA	4833295	368	13134	9137	3940490	10707.9
	0.17878	0.288901	0.235544
	0.231189	0.359738	0.221674			Band	Sum	Area	Average	Median	BC Sum	BC Average
	0.223336	0.478943	0.305683		Sample-2	BSA	1235300	672	1838.24	1094	1092567	1625.84
	0.340593	0.624746	0.463959			PA	1691791	672	2517.55	1576	1440395	2563.25
	1	1.61596	1.31751			PA+POA	1304170	672	1940.73	1243	1083619	1612.53
	1	1.55604	0.958844		Sample-3	BSA	1104450	672	1643.53	1013	902379	1342.83
	1	2.1445	1.36871			PA	1842843	672	2742.33	1640	1748359	2601.73
	1	1.83429	1.36221			PA+POA	1549482	672	2305.78	1385	1416426	2107.78
		1.7877	1.25182		Sample-4	BSA	1516725	672	2257.03	1263	1425131	2120.73
		0.787697	0.299759			PA	2793960	672	4157.68	2094	2747928	4089.18
						PA+POA	2373793	672	3532.43	1862	2343351	3259.63
cl-caspase11	BSA	PA	PA+POA			Band	Sum	Area	Average	Median	BC Sum	BC Average
Sample-1	126.09	199.56	126.38
Sample-2	1785.41	2958.32	1501.72		Sample-1	BSA	107564	425	253.09	222	53589	126.09
Sample-3	1344.6	1862.7	1705.85			PA	121438	425	285.74	245	63765	199.56
Sample-4	1252.31	2717.95	1908.32			PA+POA	122307	425	287.78	255	53711	126.38
	0.0244903	0.0405193	0.0283028			Band	Sum	Area	Average	Median	BC Sum	BC Average
	0.253879	0.415184	0.206441
	0.22363	0.342898	0.247392		Sample-2	BSA	1584577	713	2222.41	2189	1272996	1785.41
	0.201123	0.415249	0.27162			PA	1846828	713	2590.22	2476	1487689	2958.32
	1	1.6545	1.15567			PA+POA	1376606	713	1930.72	1638	1070729	1501.72
	1	1.63536	0.813147		Sample-3	BSA	1203755	713	1688.3	1515	958696	1344.6
	1	1.53333	1.10626			PA	1712127	713	2401.3	2194	1328105	1862.7
	1	2.06465	1.35052			PA+POA	1519582	713	2131.25	1839	1216271	1705.85
		1.72196	1.1064		Sample-4	BSA	1228933	713	1723.61	1533	892896	1252.31
			0.357478			PA	2243132	713	3146.05	2675	1937896	2717.95
						PA+POA	2000017	713	2579.36	1748	1794530	1908.32
cleaved-IL1β	BSA	PA	PA+POA			Band	Sum	Area	Average	Median	BC Sum	BC Average
Sample-1	256.23	674.68	287.38
Sample-2	104.16	258.04	213.29		Sample-1	BSA	336762	756	445.45	291	257230	256.23
Sample-3	182.5	494.73	389.36			PA	582330	756	770.28	430	510056	674.68
	0.036435	0.0946877	0.039506			PA+POA	274337	756	362.88	202	217259	287.38
	0.0173236	0.0475017	0.0309326		Sample-2	BSA	123196	756	162.96	126	78743	104.16
	0.0293098	0.075585	0.0554195			PA	249961	756	330.64	224	195075	258.04
	1	2.59881	1.08429			PA+POA	213335	756	282.19	162	161246	213.29
	1	2.74202	1.78558		Sample-3	BSA	190135	756	251.5	184	137971	182.5
	1	2.57883	1.89082			PA	590613	756	781.23	534	525219	494.73
		2.63989	1.58689			PA+POA	462758	756	612.11	361	394718	389.36
			0.398878
NLRP3	BSA	PA	PA+POA			Band	Sum	Area	Average	Median	BC Sum	BC Average
Sample-1	5606.59	7998.71	5926.69
Sample-2	4985.52	6914.37	4281.7		Sample-1	BSA	4886434	425	11497.5	11480	2382801	5606.59
Sample-3	3066.97	4712.48	3582.53			PA	5873475	425	13819.9	13503	2867662	7998.71
	1.08896	1.62408	1.32728			PA+POA	5835926	425	13731.6	13781	2518843	5926.69
	0.708924	0.970394	0.588604			Band	Sum	Area	Average	Median	BC Sum	BC Average
	0.49256	0.719974	0.509919
	1	1.49141	1.21885		Sample-2	BSA	2754950	330	8348.33	7942	1824482	4985.52
	1	1.36883	0.830278			PA	3049123	330	9239.77	8952	2149741	6914.37
	1	1.4617	1.03524			PA+POA	2552352	330	7734.4	7533	1412961	4281.7
		1.44064	1.02812		Sample-3	BSA	2808620	330	8510.97	8665	1012099	3066.97
			0.286345			PA	3223267	330	9767.48	9635	1555117	4712.48
						PA+POA	2142239	330	6491.63	6061	1182236	3582.53
Cl-caspase1	BSA	PA	PA+POA			Band	Sum	Area	Average	Median	BC Sum	BC Average
Sample-1	121.18	169.35	130.96
Sample-2	103.74	154.23	79.42		Sample-1	BSA	113626	600	189.38	148	72706	121.18
Sample-3	211.68	301.21	168.09			PA	136212	600	227.02	196	88932	169.35
	0.0172314	0.0237674	0.018003			PA+POA	126155	600	210.26	166	78574	130.96
	0.0172537	0.0283917	0.011518		Sample-2	BSA	103225	600	172.04	147	62244	103.74
	0.6212	0.800963	0.49945			PA	119874	600	199.79	139	76733	154.23
	1	1.37931	1.04478			PA+POA	93012	600	155.02	132	47652	79.42
	1	1.64554	0.667563
	1	1.28938	0.804009			Band	Sum	Area	Average	Median	BC Sum	BC Average
		1.43807	0.838785		Sample-3	BSA	180328	702	256.88	148	148597	211.68
			0.416731			PA	290777	702	414.21	231	260591	371.21
						PA+POA	147904	702	210.69	132	117998	168.09
ELISA
IL-1β
	BSA	PA	PA+POA
Sample-1	30.3441	36.5854	31.5923
Sample-2	32.8406	38.6659	32.0084
Sample-3	30.7602	37.8337	33.6728
Sample-4	31.315	37.695	32.4245
IL-18
	BSA	PA	PA+POA
Sample-1	16.5892	29.2125	21.7982
Sample-2	21.5321	26.3989	22.9389
Sample-3	18.3763	29.5547	23.8514

## Sheet: figure 4
LDs							cPLA2							Gal-3
				average	SD						average	SD						average	SD
BSA							BSA							BSA
positive cells	62	56	30				positive cells	0	0	0				positive cells	2	3	4
all	139	109	62				all	74	36	50				all	13	16	21	17.7274	2.03437
ratio	44.6043	51.3761	48.3871	48.1225	3.39366		ratio	0	0	0	0	0		ratio	15.3846	18.75	19.0476
PA							PA							PA
positive cells	125	54	139				positive cells	9	8	8				positive cells	12	11	12
all	180	85	223				all	29	38	36				all	14	15	14
ratio	69.4444	63.5294	62.3318	65.1019	3.80813		ratio	31.0345	21.0526	22.2222	24.7698	5.45682		ratio	85.7143	73.3333	85.7143	81.5873	7.14815
POA							POA							POA
positive cells	108	46	70				positive cells	3	2	1				positive cells	4	4	4
all	132	58	81				all	128	74	78				all	16	14	17
ratio	81.8182	79.3103	86.4198	82.5161	3.60572		ratio	2.34375	2.7027	1.28205	2.1095	0.738727		ratio	25	28.5714	23.5294	25.7003	2.59293
cPLA2 光密度（%，area）
BSA
IntDen
area
ratio	0	0	0
PA
IntDen	43649.8	53863.5	44582						72253	0.745	0.411	0.862	53863.5	1.537	3375112	0.862	0.213
area	61861	72253	60600						60600	0.736	0.407	0.815	44582	1.289	2865097	0.815	0.35
ratio	70.5611	74.5485	73.5677	72.8924	2.07773				61861	0.706	0.438	0.794	43649.8	1.316	3140028	0.794	0.385
POA
IntDen
area
ratio	0	0	0
Gal-3 光密度（%，area）
BSA
IntDen	10330.3	3519.67	7349.02						36467	0.804	0.744	0.85	14330.3	0.776	1463425	0.85	0.744
area	36467	13688	27536						13688	0.695	0.568	0.763	4519.67	0.291	708207	0.763	0.286
ratio	28.3278	25.7136	26.6888	26.91	1.3211				27536	0.884	0.503	0.975	9349.02	0.586	932121	0.975	0.149
PA
IntDen	14263.9	5206.93	7645.34						24392	0.585	0.447	0.763	14263.9	0.519	1659137	0.763	0.267
area	24392	10656	14867						10656	0.489	0.447	0.537	5206.93	0.227	882849	0.537	0.267
ratio	58.4779	48.8639	51.4249	52.9222	4.97884				14867	0.514	0.447	0.614	7645.34	0.316	1166292	0.614	0.361
POA
IntDen	6043.35	2341.74	2911.58						20545	0.684	0.58	0.734	8043.35	0.437	1089222	0.734	0.487
area	20545	10115	11077						10115	0.627	0.514	0.666	3341.74	0.215	611417	0.666	0.149
ratio	29.4152	23.1511	26.2849	26.2837	3.13204				11077	0.698	0.514	0.734	3911.58	0.236	567504	0.734	0.373
LDs 光密度（%，area）
BSA
IntDen	14987.3	21215.5	16344.7						31339	0.829	0.472	0.888	15987.3	0.667	1193981	0.888	0.411
area	31339	45424	34124						45424	0.753	0.452	0.815	28215.5	0.966	2060011	0.815	0.452
ratio	47.8231	46.7054	47.8978	47.4754	0.667894				34124	0.811	0.462	0.901	21344.7	0.088	168219	0.901	0.279
PA
IntDen	65215.2	83604.1	83285.9						96867	0.88	0.503	0.944	65215.2	2.061	3287630	0.944	0.493
area	96867	134764	136048						134764	0.917	0.283	0.992	83604.1	2.867	4206047	0.992	0.26
ratio	67.3245	62.0374	61.218	63.5267	3.31447				136048	0.906	0.561	0.992	83285.9	2.895	4365055	0.992	0.555
POA
IntDen	91665.8	59462.4	52098.8						99314	0.923	0.306	1.026	91665.8	2.113	3100131	1.026	0.257
area	99314	64906	54504						64906	0.916	0.561	1.045	59462.4	1.381	2083488	1.045	0.561
ratio	92.299	91.613	95.5871	93.1663	2.12426				54504	0.956	0.438	1.045	52098.8	1.16	1572812	1.045	0.433
LDs									LDs
BSA	27.13	30.5	26.43	28.02	2.17607				1	5297	53.95	47	149	285756	0.11	285756	47	152
PA	39.16	43.19	42.35	41.5667	2.12613				4	11224	53.12	41	255	596180	0.24	596180	41	255
POA	53.95	53.12	48.39	51.82	2.99932				1	3433	48.39	41	73	166123	0.07	166123	41	73
									Gal-3
									1	45336	30.1	23	80	1364710	0.96	1364710	23	87
Gal-3									2	27536	33.85	27	80	932121	0.59	932121	27	102
BSA	30.1	33.85	35.01	32.9867	2.56633				5	16231	35.01	32	38	568195	0.35	568195	32	38
PA	52.09	48.79	51.98	50.9533	1.87431
POA	34.75	30.89	33.37	33.0033	1.95595
									7	54083	52.09	43	114	2817143	1.15	2817143	43	114
									1	73135	48.79	38	82	3568613	1.56	3568613	38	115
cPLA2 荧光强度（%，area）
				average	SD
BSA	0	0	0	0	0				1	87594	30.89	23	46	2705352	1.86	2705352	23	46
PA	58.55	50.27	46.87	51.8967	6.00751				5	36167	33.37	29	38	1206932	0.77	1206932	29	38
POA	8.737	9.489	9.176	9.134	0.377755
									5	104936	30.5	24	67	3200663	2.23	3200663	24	70
									1	166053	27.13	20	86	4505198	3.53	4505198	20	94
									7	25849	26.43	20	88	683254	0.55	683254	20	105
									3	34025	39.16	35	103	1332349	0.72	1332349	35	106
									1	3704	43.19	33	97	159977	0.08	159977	33	111
									1	12597	42.35	39	89	533488	0.27	533488	39	97
									cPLA2 荧光强度
									3	10658	58.55	49	84	624077	0.23	624077	49	91
									1	20632	50.27	36	84	1037175	0.44	1037175	36	93
									1	17006	46.87	32	90	797116	0.36	797116	32	109
									1	1436947	8.737	6	62	12554745	30.572	12554745	6	68
									1	2557034	7.746	4	62	19806191	54.403	19806191	4	164
									1	1850399	9.176	5	62	16979651	39.369	16979651	5	97
